# Supplementary material for: Mutant allele quantification reveals a genetic basis for TP53 mutation-driven castration resistance in prostate cancer cells
Source: Sci Rep. 2018 Aug 21;8:12507. doi: 10.1038/s41598-018-30062-z (PMC6104024; doi:10.1038/s41598-018-30062-z)
Supplement: Supplementary file 2 — Supplementary Table 1 [file 41598_2018_30062_MOESM2_ESM.xlsx]

## Sheet: oligos and primers
Supplementary table 1. Oligos and primers used for the study.
Experiment	Gene	Name	Sequence	Note
CRISPR-based gene targeting	hKMT2D	sgRNA #1 (E31-6)	CCGCCGGCTTGTCTACCTCT	sgRNA target in exon 31
		sgRNA #2 (UTR-1)	CTCAGGTTTGAGGGGGATAT	sgRNA target in the 3' UTR region
	hTP53	sgRNA #1 (sgRNA-E4)	GCCATTGTTCAATATCGTCCG	sgRNA target in exon 4
		sgRNA #2 (sgRNA-E8)	GTGGGAGAGACCGGCGCACAG	sgRNA target in exon 8
genotyping / quantification of genes/mutations of interest	PPM1D	Forward	TCACTCAGGTTCCTCCCATT	pre-amplification primers
		Reverse	CAGGAAACAGCTATGACaacctcatttcccagatgca
		Forward	AGCAATGCCTTCTCAGAGA+ATTTTTT+A	allele-specific primers (+ denotes locked nucleic acid (LNA) modification)
		Reverse	GCACAAGGCCAATTGGAAGG
		Forward	TCTTTCGCTGTGAGGTTGTG	Internal control primers
		Reverse	CAATTGGCCTTGTGCCTACT
	KMT2D	hKMT2D-deletion-F	CCCCACCATTTTCATTGG	amplifying alleles with designated deletion
		hKMT2D-deletion-R	CCGTTCATGTTGCATTTGTC
		hKMT2D-F	AAGAGTCACCCCCATCTCCT	internal control amplicon
		hKMT2D-R	AAATGGTGGGAACAGACGAG
		hKMT2D-E31-F	tagcccgtaagactgaccga	flanking the sgRNA in exon 31 (used for surveyor assays)
		hKMT2D-E31-R	gatgccccaagctcttcctt
	TP53	hTP53-sgE4-F	ttcacccatctacagTCCCC	flanking sgRNA #1
		hTP53-sgE4-R	AGGTTTTCTGGGAAGGGACA
		hTP53-sgE8-F	ttgggagtagatggagcctg	flanking sgRNA #2
		hTP53-sgE8-R	gcttcttgtcctgcttgctt
		hTP53-deletion-F	TTCCTGAAAACAACGTTCTGg	amplifying alleles with designated deletion
		hTP53-deletion-R	gcttcttgtcctgcttgctt
		hTP53-3utr-F	GGCCCACTTCACCGTACTAA	internal control amplicon
		hTP53-3utr-R	GTGGTTTCAAGGCCAGATGT
Gene expression analysis (RT-qPCR)	p21	Forward	AGGTGGACCTGGAGACTCTCAG	expected product size = 95 bp
		Reverse	TCCTCTTGGAGAAGATCAGCCG
	HPRT1	Forward	ACCAGTCAACAGGGGACATAA	expected product size = 190 bp
		Reverse	CTTCGTGGGGTCCTTTTCACC
	PSA	Forward	GTGTGTGGACCTCCATGTTATT	expected product size = 176 bp
		Reverse	TGCCCCATGACGTGATACCT
	TMPRSS2	Forward	GCAGTGGTTTCTTTACGCTGT	expected product size = 235 bp
		Reverse	CCGCAAATGCCGTCCAATG
